# Supplementary material for: Development and Validation of a Nomogram for Mortality Prediction in Septic Patients with Prolonged or Chronic Critical Illness
Source: Diagnostics (Basel). 2026 Jun 8;16(12):1766. doi: 10.3390/diagnostics16121766 (PMC13298199; doi:10.3390/diagnostics16121766)
Supplement: Supplementary file 1 [file diagnostics-16-01766-s001.zip]

Archive with 1 entries (1 files):
- diagnostics-4304444-supplementary.pdf
